# Supplementary material for: Biomimetic Liquid Metal–Elastomer Composited Foam with Adjustable Thermal Conductivity for Heat Control
Source: Molecules. 2023 Feb 10;28(4):1688. doi: 10.3390/molecules28041688 (PMC9962720; doi:10.3390/molecules28041688)
Supplement: Supplementary file 1 [file molecules-28-01688-s001.zip]

Archive with 1 entries (1 files):
- molecules-2175772-supplementary.pdf
